# Supplementary material for: A comparison of the isometric force fatigue-recovery profile in two posterior chain lower limb tests following simulated soccer competition
Source: PLoS One. 2019 May 3;14(5):e0206561. doi: 10.1371/journal.pone.0206561 (PMC6499418; doi:10.1371/journal.pone.0206561)
Supplement: S1 File — (XLSX) [file pone.0206561.s001.xlsx]

## Sheet: Max
Sujeto	Pierna Dominante	Edad	Peso	Talla	Left Arm 1 DAY 1	Left Arm 2 DAY 1	MAX	Left Arm 1 DAY 2	Left Arm 2 DAY 2	MAX		Left Chest 1 DAY 1	Left Chest 2 DAY 1	MAX	Left Chest 1 DAY 2	Left Chest 2 DAY 2	MAX		Right Arm 1 DAY 1	Right Arm 2 DAY 1	MAX	Right Arm 1 DAY 2	Right Arm 2 DAY 2	MAX		Right Chest 1 DAY 1	Right Chest 2 DAY 1	MAX	Right Chest 1 DAY 2	Right Chest 2 DAY 2	MAX	DominantLegMaxArm1	NonDominantLegMaxA1	DominantLegMaxArm2	NonDominantLegMaxA2	DominantLegMaxChest1	NonDominantLegMaxChest1	DominantLegMaxChest2	NonDominantLegChestA2
SUB 1	I	27	73	172	136.215	148.496	148.496	166.732	190.99	190.99		178.322	186.352	186.352	168.87	156.422	168.87		143.8	161.472	161.472	211.922	182.621	211.922		174.724	178.476	178.476	208.04	190.142	208.04	148.496	161.472	190.99	211.922	186.352	178.476	168.87	208.04
SUB 2	D	20	66.5	175	125.776	104.024	125.776	152.948	164.608	164.608		125.353	127.125	127.125	124.417	146.799	146.799		115.15	121.965	121.965	122.819	100.749	122.819		115.15	125.776	125.776	134.404	137.833	137.833	121.965	125.776	122.819	164.608	125.776	127.125	137.833	146.799
SUB 3	I	19	70.7	177	218.483	217.823	218.483	264.482	260.803	264.482		256.52	258.636	258.636	199.955	213.162	213.162		206.98	193.187	206.98	222.721	220.569	222.721		253.683	261.62	261.62	236.113	222.806	236.113	218.483	206.98	264.482	222.721	258.636	261.62	213.162	236.113
SUB 4	D	20	75	180	177.826	174.192	177.826	234.091	227.02	234.091		192.074	179.858	192.074	250.374	227.903	250.374		158.658	165.249	165.249	212.386	258.689	258.689		200.989	202.852	202.852	303.021	294.308	303.021	165.249	177.826	258.689	234.091	202.852	192.074	303.021	250.374
SUB 5	D	23	62.2	169	177.49	187.428	187.428	105.678	147.246	147.246		209.707	203.442	209.707	160.713	157.609	160.713		255.635	213.772	255.635	160.627	112.931	160.627		211.399	167.301	211.399	139.922	113.4	139.922	255.635	187.428	160.627	147.246	211.399	209.707	139.922	160.713
SUB 6	D	21	69.4	177	165.305	123.558	165.305	161.528	128.037	161.528		120.759	105.466	120.759	116.424	97.8639	116.424		204.716	171.017	204.716	214.838	193.291	214.838		128.128	123.104	128.128	164.151	200.295	200.295	204.716	165.305	214.838	161.528	128.128	120.759	200.295	116.424
SUB 8	D	20	89.8	185	248.452	241.81	248.452	307.41	289.591	307.41		263.511	262.721	263.511	252.335	264.761	264.761		208.032	213.397	213.397	219.912	245.831	245.831		240.318	249.511	249.511	203.985	218.011	218.011	213.397	248.452	245.831	307.41	249.511	263.511	218.011	264.761
SUB 9	D	30	69.9	176	259.225	238.874	259.225	278.76	307.499	307.499		280.291	256.604	280.291	332.915	309.715	332.915		217.471	278.951	278.951	271.542	271.092	271.542		297.488	290.921	297.488	275.174	306.897	306.897	278.951	259.225	271.542	307.499	297.488	280.291	306.897	332.915
SUB 10	D	20	70.2	175	264.791	247.245	264.791	318.052	329.041	329.041		292.881	300.947	300.947	334.844	341.786	341.786		263.515	247.006	263.515	335.205	292.756	335.205		294.894	268.989	294.894	264.836	259.038	264.836	263.515	264.791	335.205	329.041	294.894	300.947	264.836	341.786
SUB 11	D	25	77.1	183	236.445	278.895	278.895	205.286	158.639	205.286		242.878	262.46	262.46	281.097	255.377	281.097		243.046	231.336	243.046	199.896	201.057	201.057		267.244	305.392	305.392	268.789	229.264	268.789	243.046	278.895	201.057	205.286	305.392	262.46	268.789	281.097
SUB 12	D	19	76	187	286.737	251.504	286.737	262.86	252.253	262.86		149.137	246.344	246.344	246.559	199.931	246.559		244.016	269.559	269.559	231.888	221.715	231.888		156.104	211.243	211.243	338.799	322.989	338.799	269.559	286.737	231.888	262.86	211.243	246.344	338.799	246.559
SUB 13	I	20	83	193	273.566	215.979	273.566	202.471	211.433	211.433		210.571	252.846	252.846	280.147	244.735	280.147		262.923	223.618	262.923	241.102	239.432	241.102		232.076	236.353	236.353	244.914	253.07	253.07	273.566	262.923	211.433	241.102	252.846	236.353	280.147	253.07
SUB 14	D	22	90	182	266.996	240.235	266.996	232.007	287.702	287.702		184.411	198.513	198.513	193.707	211.516	211.516		224.545	219.563	224.545	203.901	205.602	205.602		192.325	199.394	199.394	183.359	146.144	183.359	224.545	266.996	205.602	287.702	199.394	198.513	183.359	211.516
SUB 15	D	20	60.6	170	226.518	219.227	226.518	217.622	186.801	217.622		247.484	274.066	274.066	177.594	199.341	199.341		248.478	247.812	248.478	227.486	231.866	231.866		227.157	239.818	239.818	215.244	242.752	242.752	248.478	226.518	231.866	217.622	239.818	274.066	242.752	199.341
Mean		21.8571	73.8143	178.643	218.845	206.378	223.464	222.138	224.405	235.129		210.993	222.527	226.688	222.854	216.209	229.605		214.069	211.279	222.888	219.732	212.729	225.408		213.691	218.625	224.453	227.197	224.068	235.838	223.543	222.809	224.776	235.76	225.981	225.16	233.335	232.108
Desvest		3.30168	8.94478	6.78921	53.1023	51.8072	53.388	61.4899	64.484	59.1593		55.5554	57.4071	55.7468	70.5658	65.4966	67.9555		46.0505	44.5023	46.9566	48.3261	54.2152	49.6492		56.7049	56.5155	56.7065	60.2678	62.9592	59.7096	48.9522	51.5633	51.5239	57.4114	56.5413	55.9352	63.3384	64.7421
																																0.218983	0.231424	0.229223	0.243516	0.250204	0.248424	0.271448	0.278931
													Key
													Left Arm = Left leg, arms on wall
													Left Chest = Left Leg, arms on chest
													Right Arm = Right Leg, arms on wall
													Right Chest = Right leg, arms on chest

## Sheet: Media
Sujeto		Pierna Dominante	Edad	Peso	Talla	Left Arm 1 DAY 1	Left Arm 2 DAY 1	aver	Left Arm 1 DAY 2	Left Arm 2 DAY 2	Aver		Left Chest 1 DAY 1	Left Chest 2 DAY 1	aver	Left Chest 1 DAY 2	Left Chest 2 DAY 2	aver		Right Arm 1 DAY 1	Right Arm 2 DAY 1	aver	Right Arm 1 DAY 2	Right Arm 2 DAY 2	aver		Right Chest 1 DAY 1	Right Chest 2 DAY 1	aver	Right Chest 1 DAY 2	Right Chest 2 DAY 2	aver	DominantLegAverArm1	NonDominantLegAverA1	DominantLegAverArm2	NonDominantLegAverA2	DominantLegAverChest1	NonDominantLegAverChest1	DominantLegAverChest2	NonDominantLegAverChestA2	CVARMDom	CVARMNonDom	CVchestDom	CVchestNonDom
SUB 1	Jorge Mora	I	27	73	172	136.215	148.496	142.355	166.732	190.99	178.861		178.322	186.352	182.337	168.87	156.422	162.646		143.8	161.472	152.636	211.922	182.621	197.271		174.724	178.476	176.6	208.04	190.142	199.091	142.355	152.636	162.646	197.271	182.337	176.6	162.646	199.091
SUB 2	M.A. Laborda	D	20	66.5	175	125.776	104.024	114.9	152.948	164.608	158.778		125.353	127.125	126.239	124.417	146.799	135.608		115.15	121.965	118.557	122.819	100.749	111.784		115.15	125.776	120.463	134.404	137.833	136.119	118.557	114.9	111.784	135.608	120.463	126.239	136.119	135.608
SUB 3	Alejandro Rosa	I	19	70.7	177	218.483	217.823	218.153	264.482	260.803	262.643		256.52	258.636	257.578	199.955	213.162	206.558		206.98	193.187	200.084	222.721	220.569	221.645		253.683	261.62	257.652	236.113	222.806	229.459	218.153	200.084	206.558	221.645	257.578	257.652	206.558	229.459
SUB 4	Paco Ortiz	D	20	75	180	177.826	174.192	176.009	234.091	227.02	230.556		192.074	179.858	185.966	250.374	227.903	239.138		158.658	165.249	161.953	212.386	258.689	235.538		200.989	202.852	201.921	303.021	294.308	298.665	161.953	176.009	235.538	239.138	201.921	185.966	298.665	239.138
SUB 5	Eduardo Pérez	D	23	62.2	169	177.49	187.428	182.459	105.678	147.246	126.462		209.707	203.442	206.575	160.713	157.609	159.161		255.635	213.772	234.704	160.627	112.931	136.779		211.399	167.301	189.35	139.922	113.4	126.661	234.704	182.459	136.779	159.161	189.35	206.575	126.661	159.161
SUB 6	Alejadnro Jimenez	D	21	69.4	177	165.305	123.558	144.432	161.528	128.037	144.782		120.759	105.466	113.113	116.424	97.8639	107.144		204.716	171.017	187.866	214.838	193.291	204.064		128.128	123.104	125.616	164.151	200.295	182.223	187.866	144.432	204.064	107.144	125.616	113.113	182.223	107.144
SUB 8	Raul Jara	D	20	89.8	185	248.452	241.81	245.131	307.41	289.591	298.501		263.511	262.721	263.116	252.335	264.761	258.548		208.032	213.397	210.715	219.912	245.831	232.871		240.318	249.511	244.914	203.985	218.011	210.998	210.715	245.131	232.871	258.548	244.914	263.116	210.998	258.548
SUB 9	Adolfo Conesa	D	30	69.9	176	259.225	238.874	249.049	278.76	307.499	293.13		280.291	256.604	268.447	332.915	309.715	321.315		217.471	278.951	248.211	271.542	271.092	271.317		297.488	290.921	294.205	275.174	306.897	291.035	248.211	249.049	271.317	321.315	294.205	268.447	291.035	321.315
SUB 10	David Cuartero	D	20	70.2	175	264.791	247.245	256.018	318.052	329.041	323.546		292.881	300.947	296.914	334.844	341.786	338.315		263.515	247.006	255.26	335.205	292.756	313.981		294.894	268.989	281.942	264.836	259.038	261.937	255.26	256.018	313.981	338.315	281.942	296.914	261.937	338.315
SUB 11	Adrián Castillo	D	25	77.1	183	236.445	278.895	257.67	205.286	158.639	181.963		242.878	262.46	252.669	281.097	255.377	268.237		243.046	231.336	237.191	199.896	201.057	200.477		267.244	305.392	286.318	268.789	229.264	249.027	237.191	257.67	200.477	268.237	286.318	252.669	249.027	268.237
SUB 12	José Morán	D	19	76	187	286.737	251.504	269.121	262.86	252.253	257.556		149.137	246.344	197.741	246.559	199.931	223.245		244.016	269.559	256.787	231.888	221.715	226.802		156.104	211.243	183.674	338.799	322.989	330.894	256.787	269.121	226.802	223.245	183.674	197.741	330.894	223.245
SUB 13	Dani Ortigosa	I	20	83	193	273.566	215.979	244.772	202.471	211.433	206.952		210.571	252.846	231.709	280.147	244.735	262.441		262.923	223.618	243.271	241.102	239.432	240.267		232.076	236.353	234.214	244.914	253.07	248.992	244.772	243.271	262.441	240.267	231.709	234.214	262.441	248.992
SUB 14	Sergio Hernández	D	22	90	182	266.996	240.235	253.615	232.007	287.702	259.855		184.411	198.513	191.462	193.707	211.516	202.612		224.545	219.563	222.054	203.901	205.602	204.751		192.325	199.394	195.86	183.359	146.144	164.752	222.054	253.615	204.751	202.612	195.86	191.462	164.752	202.612
SUB 15	Antonio Martínez	D	20	60.6	170	226.518	219.227	222.873	217.622	186.801	202.211		247.484	274.066	260.775	177.594	199.341	188.468		248.478	247.812	248.145	227.486	231.866	229.676		227.157	239.818	233.488	215.244	242.752	228.998	248.145	222.873	229.676	188.468	233.488	260.775	228.998	188.468
Mean			21.8571	73.8143	178.643	218.845	206.378	212.611	222.138	224.405	223.271		210.993	222.527	216.76	222.854	216.209	219.531		214.069	211.279	212.674	219.732	212.729	216.23		213.691	218.625	216.158	227.197	224.068	225.632	213.338	211.948	214.263	221.498	216.384	216.534	222.354	222.809
Desvest			3.30168	8.94478	6.78921	53.1023	51.8072	50.9339	61.4899	64.484	61.2637		55.5554	57.4071	54.4461	70.5658	65.4966	67.1266		46.0505	44.5023	43.1492	48.3261	54.2152	49.8057		56.7049	56.5155	55.3486	60.2678	62.9592	60.4125	44.2925	49.9324	52.8623	64.5743	54.9916	54.8082	63.0729	64.7873
																																	0.207617	0.235588	0.246717	0.291534	0.254139	0.253116	0.28366	0.290774
														Key																		PRE_POST ES	ES_ARMDom1_Dom2	ES_ARMNonDom1_NonDom2	ES_CHESTDom1_Dom2	ES_CHESTNonDom1_NonDom2
														Left Arm = Left leg, arms on wall																			0.02	0.18	0.1	0.11
														Left Chest = Left Leg, arms on chest
														Right Arm = Right Leg, arms on wall
														Right Chest = Right leg, arms on chest
																																			(SD/Med)*100

## Sheet: CV+ CI
	DominantLegAverArm1	DominantLegAverArm2	Mean	SD	CV			NonDominantLegAverA1	NonDominantLegAverA2	Mean	SD	CV		DominantLegAverChest1	DominantLegAverChest2	Mean	SD	CV			NonDominantLegAverChest1	NonDominantLegAverChestA2	Mean	SD	CV
Jorge Mora	142.355	162.646	152.501	14.3477	9.40828			152.636	197.271	174.954	31.5619	18.0401		182.337	162.646	172.491	13.9236	8.07203			176.6	199.091	187.845	15.9036	8.46634
M.A. Laborda	118.557	111.784	115.171	4.78923	4.15837			114.9	135.608	125.254	14.6426	11.6903		120.463	136.119	128.291	11.0703	8.62907			126.239	135.608	130.924	6.62486	5.0601
Alejandro Rosa	218.153	206.558	212.356	8.19897	3.86096			200.084	221.645	210.864	15.2464	7.23042		257.578	206.558	232.068	36.0763	15.5456			257.652	229.459	243.555	19.9353	8.18511
Paco Ortiz	161.953	235.538	198.746	52.0319				176.009	239.138	207.574	44.6394			201.921	298.665	250.293	68.4083				185.966	239.138	212.552	37.5985	17.6891
Eduardo Pérez	234.704	136.779	185.741	69.2435				182.459	159.161	170.81	16.474	9.64467		189.35	126.661	158.005	44.328				206.575	159.161	182.868	33.5266
Alejadnro Jimenez	187.866	204.064	195.965	11.4539	5.84484			144.432	107.144	125.788	26.3666			125.616	182.223	153.92	40.0272				113.113	107.144	110.128	4.22067	3.83251
Raul Jara	210.715	232.871	221.793	15.6672	7.06389			245.131	258.548	251.84	9.48708	3.76711		244.914	210.998	227.956	23.9823	10.5206			263.116	258.548	260.832	3.22988	1.2383
Adolfo Conesa	248.211	271.317	259.764	16.3385	6.28973			249.049	321.315	285.182	51.0998	17.9183		294.205	291.035	292.62	2.24101	0.765842			268.447	321.315	294.881	37.3832	12.6774
David Cuartero	255.26	313.981	284.62	41.5214	14.5884			256.018	338.315	297.167	58.1928	19.5825		281.942	261.937	271.939	14.1456	5.20175			296.914	338.315	317.615	29.2751	9.21718
Adrián Castillo	237.191	200.477	218.834	25.9609	11.8633			257.67	268.237	262.953	7.47182	2.8415		286.318	249.027	267.672	26.369	9.85121			252.669	268.237	260.453	11.008	4.2265
José Morán	256.787	226.802	241.795	21.2032	8.76909			269.121	223.245	246.183	32.4389	13.1768									197.741	223.245	210.493	18.0343	8.56764
Dani Ortigosa	244.772	262.441	253.607	12.4936	4.92637			243.271	240.267	241.769	2.12374	0.878418		231.709	262.441	247.075	21.7311	8.79533			234.214	248.992	241.603	10.4495	4.32506
Sergio Hernández	222.054	204.751	213.403	12.2348	5.73319			253.615	202.612	228.113	36.0651	15.8102		195.86	164.752	180.306	21.9967	12.1997			191.462	202.612	197.037	7.88366	4.00111
Antonio Martínez	248.145	229.676	238.911	13.0597	5.46637			222.873	188.468	205.67	24.328	11.8286		233.488	228.998	231.243	3.17476	1.37291			260.775	188.468	224.621	51.1285
				Mean CV	7.33106						Mean CV	11.0341					Mean CV	8.0954						Mean CV	7.29052
				SD	3.25963						SD	6.30642					SD	4.58715						SD	4.54511
				n	12						n	12					n	10						n	12
				alfa	0.05						alfa	0.05					alfa	0.05						alfa	0.05
				CI	1.84428						CI	3.56813					CI	2.84309						CI	2.57159
