# Supplementary material for: A comparison of the isometric force fatigue-recovery profile in two posterior chain lower limb tests following simulated soccer competition
Source: PLoS One. 2019 May 3;14(5):e0206561. doi: 10.1371/journal.pone.0206561 (PMC6499418; doi:10.1371/journal.pone.0206561)
Supplement: S2 File — (XLSX) [file pone.0206561.s002.xlsx]

## Sheet: Sheet1
ID	AGE	Dominant Leg	BEAST TD	HIF1_PRE_Dominant	HIF1_Post_Dominant	DIF PRE-POST DOM	HIF1_PRE_nonD	HIF1_Post_nonD	DIF PRE-POST NO DOM	HIF1_Post48_Dominant	DIF PRE-48 DOM	HIF1_Post48_NonD	DIF PRE-48 NO DOM	HIF1_Post72_Dominant	DIF PRE-72 DOM	HIF1_Post72_nonD	DIF PRE-72 NO DOM	HIF90_PRE_Dominant	HIF90_Post_Dominant	DIF PRE-POST DOM90	HIF90_PRE_nonD	HIF90_Post_nonD	DIF PRE-POST NODOM90	HIF90_Post48_Dominant	DIF PRE-48 DOM90	HIF90_Post48_nonD	DIF PRE-48 NODOM90	HIF90_Post72_Dominant	DIF PRE-72 DOM90	HIF90_Post72_nonD	DIF PRE-72 NODOM90
1	27	L	10626.8	224.602	169.549	-55.053	232.361	128.796	-103.565	216.97	-7.632	217.288	-15.073	223.836	-0.766	231.03	-1.331	365.913	344.055	-21.858	347.264	314.869	-32.395	336.908	-29.005	345.635	-1.629	323.104	-42.809	323.03	-24.234
2	20	R	8741.4	209.855	165.937	-43.918	205.391	183.667	-21.724	189.714	-20.141	184.024	-21.367	.	.	.	.	255.633	137.435	-118.198	259.637	232.435	-27.202	262.844	7.211	226.379	-33.258	.	.	.	.
3	19	L	6856	304.998	289.882	-15.116	293.982	260.21	-33.772	275.874	-29.124	257.622	-36.36	289.115	-15.883	286.729	-7.253	326.356	319.107	-7.249	327.895	304.711	-23.184	322.993	-3.363	292.259	-35.636	329.63	3.274	329.828	1.933
4	20	R	8741.4	266.694	220.655	-46.039	238.348	218.912	-19.436	.	.	.	.	262.463	-4.231	265.84	27.492	317.68	267.765	-49.915	297.549	229.599	-67.95	.	.	.	.	306.717	-10.963	294.02	-3.529
5	23	R	8055.8	204.868	155.896	-48.972	232.828	172.555	-60.273	221.102	16.234	216.403	-16.425	225.485	20.617	204.368	-28.46	264.383	229.915	-34.468	286.013	255.823	-30.19	260.054	-4.329	287.486	1.473	250.839	-13.544	285.504	-0.509
6	21	R	7541.6	130.373	118.521	-11.852	100.658	89.145	-11.513	92.083	-38.29	98.675	-1.983	.	.	.	.	143.142	129.248	-13.894	149.949	134.102	-15.847	144.582	1.44	149.816	-0.133	.	.	.	.
7	19	L	7370.2	131.817	112.769	-19.048	137.62	108.654	-28.966	110.344	-21.473	116.408	-21.212	131.817	0	137.62	0	172.066	163.122	-8.944	157.835	149.573	-8.262	165.734	-6.332	162.721	4.886	189.984	17.918	166.852	9.017
8	20	R	8055.8	324.428	290.51	-33.918	313.109	262.811	-50.298	307.412	-17.016	309.092	-4.017	307.299	-17.129	319.084	5.975	299.068	252.28	-46.788	290.128	243.678	-46.45	284.314	-14.754	269.299	-20.829	285.164	-13.904	291.629	1.501
10	20	R	8398.6	339.926	275.865	-64.061	375.545	298.656	-76.889	286.764	-53.162	315.624	-59.921	319.778	-20.148	342.568	-32.977	290.931	287.764	-3.167	319.464	316.37	-3.094	292.548	1.617	317.121	-2.343	281.829	-9.102	327.465	8.001
11	25	R	7541.6	213.986	172.867	-41.119	215.004	176.537	-38.467	.	.	.	.	216.12	2.134	220.094	5.09	235.58	198.156	-37.424	243.771	196.451	-47.32	.	.	.	.	236.746	1.166	257.511	13.74
12	19	R	8912.8	384.102	239.316	-144.786	323.45	236.064	-87.386	318.345	-65.757	318.455	-4.995	345.725	-38.377	317.136	-6.314	349.783	264.764	-85.019	292.364	246.954	-45.41	317.969	-31.814	302.511	10.147	302.133	-47.65	265.804	-26.56
13	20	L	10112.6	272.087	169.9	-102.187	255.528	172.203	-83.325	221.324	-50.763	202.508	-53.02	290.092	18.005	272.845	17.317	314.437	222.661	-91.776	302.554	200.38	-102.174	166.364	-148.073	170.791	-131.763	232.519	-81.918	250.321	-52.233
15	20	R	7027.4	221.609	182.747	-38.862	245.702	141.993	-103.709	119.972	-101.637	125.795	-119.907	.	.	.	.	223.764	218.789	-4.975	136.983	125.468	-11.515	155.677	-68.087	107.785	-29.198	.	.	.	.
16	24	R	7027.4	289.114	217.527	-71.587	165.565	125.444	-40.121	249.638	-39.476	159.876	-5.689	242.119	-46.995	163.621	-1.944	229.018	213.985	-15.033	191.945	144.777	-47.168	223.232	-5.786	173.967	-17.978	229.018	0	176.619	-15.326
17	23	L	9255.6	194.302	134.409	-59.893	204.202	188.732	-15.47	177.33	-16.972	178.346	-25.856	194.302	0	200.549	-3.653	303.527	229.421	-74.106	310.058	262.407	-47.651	262.485	-41.042	273.053	-37.005	236.199	-67.328	278.881	-31.177
18	22	R	8912.8	272.204	233.19	-39.014	226.499	195.512	-30.987	220.249	-51.955	225.508	-0.991	240.52	-31.684	222.257	-4.242	280.276	237.614	-42.662	273.19	256.077	-17.113	254.662	-25.614	259.05	-14.14	273.983	-6.293	269.446	-3.744
19	19	R	9255.6	328.894	304.57	-24.324	330.154	309.664	-20.49	304.682	-24.212	312.256	-17.898	317.261	-11.633	317.703	-12.451	350.096	280.526	-69.57	303.283	261.884	-41.399	292.012	-58.084	263.766	-39.517	303.139	-46.957	256.636	-46.647
						-50.5735			-48.6112		-34.7584		-26.9809		-10.435		-3.05364			-42.6498			-36.1367		-28.401		-23.1282		-22.7221		-12.1262
